# Supplementary material for: Increased Stress Resistance and Lifespan in Chaenorhabditis elegans Wildtype and Knockout Mutants—Implications for Depression Treatment by Medicinal Herbs
Source: Molecules. 2021 Mar 24;26(7):1827. doi: 10.3390/molecules26071827 (PMC8036369; doi:10.3390/molecules26071827)
Supplement: Supplementary file 1 [file molecules-26-01827-s001.zip]

Archive with 2 entries (2 files):
- 24.3.molecules-1055523-supplementary.docx
- __MACOSX/._24.3.molecules-1055523-supplementary.docx
